# Supplementary material for: GSNO as a Modulator of Vascular Tone in Human Saphenous Veins: Potential Implications for Graft Spasm
Source: Life (Basel). 2025 Jul 19;15(7):1139. doi: 10.3390/life15071139 (PMC12298686; doi:10.3390/life15071139)
Supplement: Supplementary file 1 [file life-15-01139-s001.zip]

Archive with 1 entries (1 files):
- life-3730916-supplementary.pdf
